# Supplementary material for: Mental Health Awareness: Stigma and Help-Seeking Among Portuguese College Students
Source: Healthcare (Basel). 2024 Dec 11;12(24):2505. doi: 10.3390/healthcare12242505 (PMC11675085; doi:10.3390/healthcare12242505)
Supplement: Supplementary file 1 [file healthcare-12-02505-s001.zip]

Archive with 1 entries (1 files):
- healthcare-3309058-supplementary.pdf
